# Supplementary material for: Some ethylene biosynthesis and AP2/ERF genes reveal a specific pattern of expression during somatic embryogenesis in Hevea brasiliensis
Source: BMC Plant Biol. 2012 Dec 26;12:244. doi: 10.1186/1471-2229-12-244 (PMC3561283; doi:10.1186/1471-2229-12-244)
Supplement: Additional file 7: Table S1 — List of primer sequences for 132 AP2/ERF genes from H. brasiliensis clone PB 260. [file 1471-2229-12-244-S7.xlsx]

## Sheet: Sheet1
Supplementary Table 1. List of primer sequences for 132 AP2/ERF genes from H. brasiliensis clone PB 260
Gene	Contig accession number in the global library	Primer sequences
		Forward	Reverse
HbERF-Ia1	hevea_454_rep_c31876	AGGAGAGAATGCAAGGCTGA	GGAGGTGGTGGTGGCATAAT
HbERF-Ib1	hevea_454_rep_c30352	ACCACCTCACCCTTCTCAAA	TGTTGGCTTTGGAGGAGAAG
HbERF-Ib2	hevea_454_rep_c703	CCACCAAGGAGCTCATGTCT	CTTCTCCTGTGAAGGAGCTGA
HbERF-Ib3	hevea_454_rep_c1969	CCCTTCGTTGGAGATTGACT	CGGCTCTTACACATGGACATAC
HbERF-Ib4	hevea_454_rep_c9307	GGAGAATATGCCAGGCTGAA	TGCGAAGGAGCTGACAGAAT
HbERF-Ib5	hevea_454_rep_c4396	GCGGATCTTCTCCTCTCTCA	GCAGCAACCAAATCCCTAAA
HbERF-Ib6	hevea_454_rep_c5080	GCGGCCTTAGCTTATGACAA	TTCGAAGATTGCTTCTCAGC
HbERF-Ib7	hevea_454_rep_c15743	AGGTGACTTCGCAAGGCTTA	CTGGGCTTTCTTCTTGTTCG
HbERF-Ib8	hevea_454_rep_c87922	GGCTTACAAGCTTCGAGGTG	ACCTGGGCTTTCTTCTTGGT
HbERF-Ib9	hevea_454_c35100	TTGCCAACCAGGCGATGAATGG	ATTTCCCCCAGTGCCTTTGCCT
HbERF-Ib10	hevea_454_rep_c41155	TGAGGCAAAGACACTGGGGCAA	AAGGGCTGCCGTTGTTCCATTC
HbERF-Ib11	hevea_454_rep_c35059	GGGCCAAAACCTATCAAGAA	GAATCAGAGCGTAACAAAGCA
HbERF-IIa1	hevea_454_rep_c8625	CAGCGATGGCCTACCATTAT	ACCATCTCATGACGGTGACA
HbERF-IIa2	hevea_454_rep_c7563	CCCCTTCATTTTCCTTTGTG	CCCCTTCATTTTCCTTTGTG
HbERF-IIa3	hevea_454_c54212	AGAGCCTACGATGCTGCCCTTT	TGCCGGAACCCGAGAACTCAAA
HbERF-IIb1	hevea_454_rep_c18428	GTGTGCTTCGGTTGTGTCAG	ATCCTCTCCAGAGTCCAAGC
HbERF-IIb2	hevea_454_rep_c19971	TCAAGGATGATGAGGAGTAGCA	GAACAGATGGTTGTGGTGGA
HbERF-IIb4	hevea_454_rep_c20637	CCTCCACCGGCTTCTACTATT	CCACCATCTCTTCTCTCTCCTC
HbERF-IIb5	hevea_454_rep_c12007	CCTTCATTCTCAGTTCGCTTC	TGCTCAGACTTCACCATTAGGA
HbERF-IIIa1	hevea_454_rep_c58255	TGACGTCGCCGCCTATTGTCTT	TCATCGATATCCCGTTCGCCGT
HbERF-IIIb1	hevea_454_rep_c38925	TGTCATTCTCGGTGAGGTGA	CGATTCCAGATCGGAAGAGA
HbERF-IIIb2	hevea_454_rep_c70889	CTCACGTCATCGAATCCATC	GCTGCCATTTCAGGAGTAGG
HbERF-IIIc1	hevea_454_rep_c22270	ACTCGTCATGGCGACTTCCTGT	CGGCATTGCAAAAACCGCCTCT
HbERF-IIId2	hevea_454_rep_c21603	CAGCCAAGCACATATCGAAC	CAACCGGAAGCCTGTATCTG
HbERF-IIId3	hevea_454_c39573	TAGCAGCCGCCTTGAACTAC	CTGCCAAGATGACAAGCAAC
HbERF-IIIe1	hevea_454_rep_c4496	CGTCCGAGTTGAAGAACGAT	AATCCCACAACAAACCTTGC
HbERF-IIIe2	hevea_454_rep_c7722	CCCAAATGGACAAGTTCGAC	TCGAACAGAAAATCGCTCCT
HbERF-IIIe3	hevea_454_rep_c58258	TGCCTCGACCTACTTCCAAC	AAGATTGCGTCAGCGTTGTT
HbERF-IIIe4	hevea_454_rep_c45776	AAATCCGCGAACCCCGCAAGAA	TGAAGCAGCTTTAGTGGCGGCT
HbERF-IVa1	hevea_454_rep_c10035	AGGTGGTGGTTGTGACGAGT	ACGCACCGGTTTATCATCTC
HbERF-IVa2	hevea_454_rep_c6678	GCAGGCAGGAAGACAACAAT	TGACCTCCTGAATCAACAAGG
HbERF-IVa3	hevea_454_rep_c22480	TGCAGGTTCAGACTCCACTACT	TTCCAGCTCGTTCTTCACTTC
HbERF-Va1	hevea_454_c59307	CTAACATGGCCAGACCACAA	AGTTGGTCCTAGCCCTTGGT
HbERF-Va2	hevea_454_c35642	TTCGAAACGGCTGAAGACGCTG	TTGTTGGTCATTGCAGCGAGGC
HbERF-Vb1	hevea_454_rep_c20790	AGTAGCAGCAGCACGAGTGA	AGTCCAGCACCTCCTGAGAA
HbERF-Vb2	hevea_454_rep_c37727	ATGATGAAGCTGCTTGCTTG	TCCTCCACTTCTTGCTGGTT
HbERF-Vb3	hevea_454_rep_c54314	AATTGCCTCAGTCAGCTTCA	CCTGCAGATGCATACCAGAA
HbERF-VI1	hevea_454_rep_c51930	AAGCCGACAGTTAGCTCAGG	TCTCCGATACGCTCGATTCT
HbERF-VI2	hevea_454_rep_c63953	ACTACCAAGAGTTGTGCGGATA	CGGATATTCCTCGATGACCT
HbERF-VI3	hevea_454_rep_c37430	CAGAAGCCGGTAGAACCAGT	TCGTTGCTATTGTGTCATCG
HbERF-VI4	hevea_454_c64026	CATGGACTCTCGCAGTCTGA	TGGGTCTTCTTCCCGTACAC
HbERF-VI5	hevea_454_c22933	TCGAGATCCAAACCGCCGGAAA	GACATGACGGCGCTTGGTGAAT
HbERF-VI-L1	hevea_454_rep_c17780	ATCCTGCTCCTGCTACCTCA	AAGAACCCAATGGCTCGTTA
HbERF-VI-L2	hevea_454_rep_c30774	GCAGATGTTGCAGATCTTGAG	CGCTTGGTTCATCGTTGTCT
HbERF-VI-L3	hevea_454_rep_c6308	TTCTGTGGCAGCCTCTCAGT	GATCTGCAACATCTGCATCA
HbERF-VI-L4	hevea_454_rep_c13569	CCGAAGAATCAAGTGAAGCA	CCTTCTCTGCCTTCTCCTCAA
HbERF-VI-L5	hevea_454_rep_c32440	ACAGACTCCTCCAGCGATGA	CCTCTTGTTGTCATGGAGCTT
HbERF-VI-L6	hevea_454_c36326	GTGCTTGATGTCTCCACTGC	AATCACCACCAAGCAACTGT
HbERF-VIIa1	hevea_454_rep_c16874	CGAGGAGAATTCTGGGTCTG	TCTGCACTTCGCTCTCTTGA
HbERF-VIIa2	hevea_454_rep_c40731	CCACCTTAACCGTCCACATC	CTTCCTACCTCCGAACCAGA
HbERF-VIIa3	hevea_454_rep_c18953	GAAGAAGCTGCTCGAGCCTA	CGACCGAACCCAAATTCATA
HbERF-VIIa4	hevea_454_rep_c1157	AGCAGGAGAGCGAAGTGCAGAA	AACAATTGCCGTCGCATCCACC
HbERF-VIIa5*	hevea_454_rep_c91560	GCTGCCAGAGCATATGAAGC	CTCCATGGCAGGACAAGAGT
HbERF-VIIa6	hevea_454_rep_c91075	ACAATCCATTCCTCCATGTG	TTTAGGGCTAGCATCCTCCA
HbERF-VIIa7	hevea_454_rep_c945	CTGATGAAGCTCCACGTGCT	ATCTCCATTGGCAGGACAAG
HbERF-VIIa9	hevea_454_rep_c64305	GCGTGTCTGGCTAGGAACAT	TCTGGTTCTGTGCTGTTCAAG
HbERF-VIIa10	hevea_454_rep_c32212	GTGGCGGTGCTATCATCTCT	CTATTGCGAGCAGGAGGAGA
HbERF-VIIa11	hevea_454_rep_c1772	TGACAACCAGGTCAACTTTCAG	AGACACAACCATCCAGGCAAT
HbERF-VIIa12	hevea_454_rep_c110	AGATGAAGCCTGACTCTGGAA	CTCCACAGGTCCATTGGATT
HbERF-VIIa13	hevea_454_rep_c8113	GACTTTGGATGGGGAGATCA	CTGATTGTCGAAAGCCAACA
HbERF-VIIa15	hevea_454_rep_c74800	GAAAGCCATTGGGAGCAGTA	GCTGCCGGATTCCTCTATAC
HbERF-VIIa17	hevea_454_rep_c7333	ACAGCACCGCAGCAATACATGG	AGCCAGCGCTGATTCTGATGGT
HbERF-VIIa18	hevea_454_rep_c46573	GCAGCTCAAGCAAGGTAACA	TTCCATTACAGTGGCAGTCTTC
HbERF-VIIa19	hevea_454_rep_c84232	GAAACCTGACAAAACCACCA	TGCCTTCACAGCGTTACTGT
HbERF-VIIa20	hevea_454_rep_c710	AACGTTTCTGGGATTGGAG	TTGGAACCCTAAACACACCA
HbERF-VIIa21	hevea_454_rep_c2193	CCTCATCGCTCCTGAGATGT	TCCACCGACTCACTTGTCTC
HbERF-VIIa22	hevea_454_rep_c58062	AACTCAAGCTCCACCACCAC	GGCTCGAGATGTGCTCTTTC
HbERF-VIIa23	hevea_454_rep_c88669	AGGATCTCTGGTCGGAGCTT	TTCCATTACAGTGGCAGTCTTC
HbERF-VIIIa1	hevea_454_rep_c5746	TCGGACTCCCATTTATCTCC	TGCCGTAGTTGTTTGCTGAG
HbERF-VIIIa2	hevea_454_rep_c3523	GCAAACAACTACGGCAACAA	CAGCGGTGGAAAATTCAGAT
HbERF-VIIIa3	hevea_454_rep_c6880	GCGACAGCAACAGCAACAGCAA	AGGCTTTCGGGAGCACAAGGAA
HbERF-VIIIa4	hevea_454_rep_c2227	GCTGACAACAGCAACGGCAACA	TTCTGCAGCTCAAGGACGGTGA
HbERF-VIIIa5	hevea_454_rep_c8903	GGGGATAACAACAGCAACAA	ACGGTGGAAAATTCAGATCG
HbERF-VIIIa6	hevea_454_rep_c37861	CCGGGAATAACAACAGCAAC	CGAAAGGTAATGGCTTACGG
HbERF-VIIIa7	hevea_454_rep_c16802	GTTTCTGGCCCAAGGTTCTT	CCGGAGGAAGGTTAAGATCA
HbERF-VIIIa8	hevea_454_rep_c10220	GACCATGATCGTAGCCCTTG	GTCAGTTTTCCTCCGGTCTC
HbERF-VIIIa9	hevea_454_rep_c4136	CAGGGGAAGAACATAAAGCAC	CCTCAAAATCAGGCAACTTCC
HbERF-VIIIa10	hevea_454_rep_c1402	CTCCGATCAACACCAAGGTT	ATAAACTCGGGCCTGCTTCT
HbERF-VIIIa11	hevea_454_rep_c64121	CCAAGGCCAAGACTAACTTCC	ACCACAACGTTCTGCTGTTG
HbERF-VIIIa12	hevea_454_rep_c4279	GCCGTTGGATCTTAATCTCG	GACATCGCCTGATCATGAAG
HbERF-VIIIa13	hevea_454_rep_c20048	TTCAACGGAGAAGCCTCAG	AGCTCATCGTCAGTCGGTAA
HbERF-VIIIa14	hevea_454_rep_c34700	CACGCCAGCTACTGGTCTTT	TACCAGCACTAGCACCACCA
HbERF-VIIIb1	hevea_454_rep_c11109	TGGAAACCCTCATGTTCCAT	CTGGAGGGATTCACCAAAGA
HbERF-IXa1	hevea_454_c20829	CAGAGCCGGTCAGAATCACT	GACGTGTAGGTCAATGTCTCCA
HbERF-IXa2	hevea_454_rep_c14033	GAGCCATCATCCTCGACATC	CCAATAGCTGCTCGTCATGT
HbERF-IXa3	hevea_454_c31433	AGGAGAAAGAAGGGTGTGAGC	TTTGGTGCAACTCAATGTGC
HbERF-IXa4	hevea_454_rep_c63160	ATCGCGCTGCTTATCGAAT	TAGTTGAAGCCGTTGTCGTG
HbERF-IXb1	hevea_454_c13287	AGTGGCGACGGATTCTGGTGAA	AGTGCACAAGCCAGGGAACTCA
HbERF-IXb2	hevea_454_c19752	GAGAGGAAGAGTCACCGGATT	CAGCAGATGAAGCAAGGAAG
HbERF-IXb3	hevea_454_rep_c9973	GGAAACGACCCAGAGAAAGC	GGATATCCTAACGCTGGATGG
HbERF-IXb4	hevea_454_rep_c12196	GGTACCGTTATCTCCGCATC	GCCAAACATGCAGAGGAGTT
HbERF-IXb5	hevea_454_rep_c25450	TTCTAGGCTCATGGTTGTGTG	GCAATCACAGTTGCTCGTTG
HbERF-IXb6	hevea_454_rep_c86034	CCAGCAACCTTGAAGGCTAT	GCAGCTTCTATGGCGGTATC
HbERF-IXb7	hevea_454_rep_c9858	AAGGCAAGGCAGCTCAATC	ACCCAAACAAACCGTTATCC
HbERF-IXb8	hevea_454_rep_c16062	TCAAGGCTCATGGTTATGTGAG	TTGTTGCGCCATAACACTCT
HbERF-IXc1	hevea_454_rep_c12109	TGGAGTCGGAGAGCAGTACA	TGCTGTAATGGCCAATGGT
HbERF-IXc3	hevea_454_c37716	TTGGCGATGAGAGGTTCAAT	ACCGCATTTTCCATTCTGTC
HbERF-IXc4	hevea_454_rep_c3873	GAAGCAAGAGAGAAAGGGATG	TTCCTACCACTGAAAGGAGGAG
HbERF-IXc5	hevea_454_rep_c36947	GGAATCACTCAAGGACATGAAG	TTCACCAAGGTCGAGCATTC
HbERF-IXc6	hevea_454_rep_c18341	TGAGAGAGTCGCTTCAAGACA	GGACTTCCTACACATGATGAGC
HbERF-IXc7	hevea_454_rep_c27017	TGGTGAGAGAGTCGCTTCAA	GGACTTCCTACACATGATGAGC
HbERF-Xa1	hevea_454_c58761	GACTTCTGGTGGTTCGAGTG	TGAGGAACATAAGGCTGCTG
HbERF-Xa2	hevea_454_rep_c8880	TTCAACAGCAAGATCCGATG	CCCATAACAAAGATGCTGACTG
HbERF-Xa3	hevea_454_rep_c30115	CAGCAGCCTTATGTTCCTCA	GCTCTTAATTGGAAAGCCAGAG
HbERF-Xa4	hevea_454_rep_c67487	GATGCAGCAGCCCTTAAGTT	GGTGAAAGGGATCATGAGGA
HbERF-Xa5	hevea_454_rep_c26270	CTCCTGATCATCCCTTTCCA	TGCTGAAGAAGCTGAGGATG
HbERF-Xa6	hevea_454_rep_c36967	TCCTCTGCTTCACTTCCTCTG	ATGCTAATCCAGGCTTCGAG
HbERF-Xa8	hevea_454_c51284	CATTGGTGTTGGATGTTAGTGG	ACTCTGACTGGTGGACTCTCCT
HbERF-Xb1	hevea_454_rep_c21830	CCTATGATAAGGCGGCGATA	TCACTTTCCTTCCCCTTTCC
HbAP2-1	hevea_454_c41136	AGCAACGGGGAAGATACCA	AAAGGCGAACCTGATTGTGA
HbAP2-2	hevea_454_rep_c74324	GGGGTCCGACCACCACTACAAA	TGCCAGCAACTCGTCCAATCCT
HbAP2-3	hevea_454_c24965	TACTGCCGCAAACAACTGAC	CCTGTCTTTCTTGCCTGCTC
HbAP2-4	hevea_454_c60993	CGGCCACTAGAACTCATCATC	ATTCCTTTGGCTTTGCTTGG
HbAP2-5	hevea_454_rep_c25399	ACCGGAAGTTGGTAGTGGCAGT	AGCTGCGTTTTCCGGCAGTA
HbAP2-6	hevea_454_rep_c16078	AATGCCAGCGAGTTACCAAG	TGGTTGTCGAACAAGATGGA
HbAP2-7	hevea_454_c17771	AAACTGGCACCACAATGCT	GCCCATGCAAAAACTTAACC
HbAP2-8	hevea_454_rep_c12362	CCATTCCCTCACAGAAGAACA	TGAGTTCCCATCTTGGTTGA
HbAP2-9	hevea_454_rep_c24306	GCGGCATTCGTCTTGGTTCTGT	ATAAGCGTTGCACATGGCGGGA
HbAP2-10	hevea_454_rep_c22185	GAGGGAGGAGTGACCACAATCT	GCAACCCTTTCCTGAATCCTT
HbAP2-11	hevea_454_c58670*	GCCGCTCCTGATTCTTTCCTCT	TGCTGAAAGCGTGGGCGAAA
HbAP2-12	hevea_454_c40524	ATTCGGGTTCTCTGTCGCCCAT	AGCAAGTGACTCCGACTGGCAA
HbAP2-13	hevea_454_c19894	CCTCCTGCTACCTCTGCATT	CATACTGAAGGCTGTTGTGCTT
HbAP2-15	hevea_454_c50010	GGCTCAGATTGGAAAGTGGT	TCCCTAGTCTTGTGGCTGATT
HbAP2-16	hevea_454_rep_c23347	TGGCTCCGCATCATCTGCAT	AATGTCGTCGCCCTCTGCAA
HbAP2-17	hevea_454_c60010	TTGAGGAGAAAGAGCAGTGGCT	AATTGCAGCGATGTCGTAGGC
HbAP2-18	hevea_454_rep_c16704	TTCCGAGCAGCAGCAATGGA	TGCAGCCAGCTTTGTGGAGT
HbAP2-19	hevea_454_rep_c24432	TGGAGATGACAACCAAAACC	GCAGGGTTATACGGCAGTTC
HbAP2-20	hevea_454_rep_c45080	CTTTAGTGGCGGGTGATCTG	AGGCGTAGCCGAAAATGAG
HbRAV-1	hevea_454_rep_c15925	GGTGAGATTGTTTGGGGTCA	CTCTTTCCTCCTCCTGGTAAAA
HbRAV-3	hevea_454_rep_c8782	TACTGAGATTGTTCGGGGTCA	CTCATCCTCCGTCTGGAAA
HbRAV-2	hevea_454_rep_c13430	GTATCAACGCTAGAGTACGCGG	GATTTAGTTGGCGGAGGAAAG
HbRAV-4	hevea_454_rep_c24256	CAAAATGGGTCTCTGCTAAGGT	TCATGTTCCTGTTTCGTGGA
