# Supplementary material for: Some ethylene biosynthesis and AP2/ERF genes reveal a specific pattern of expression during somatic embryogenesis in Hevea brasiliensis
Source: BMC Plant Biol. 2012 Dec 26;12:244. doi: 10.1186/1471-2229-12-244 (PMC3561283; doi:10.1186/1471-2229-12-244)
Supplement: Additional file 8: Table S2 — Comparison Cp value of callus with various embryogenic capacities grown on embryogenesis induction medium (ENT) and somatic embryogenesis expression medium (EXP){Calli are from three types of lines: (NE) non-embryogenic line (CI04115), (E) embryogenic and non-regenerant line (CI04106), and (R) regenerant line (CI07060)}, normal and abnormal embryo and 3 organ of plantlet:(L) Leaf, (S) Stem, (R) Root in 11 house keeping genes. [file 1471-2229-12-244-S8.xlsx]

## Sheet: supplementary table
	Supplementary Table 2. Comparison Cp value of callus with various embryogenic capacities grown on embryogenesis induction medium (ENT) and somatic embryogenesis expression medium (EXP){Calli are from three types of lines: (NE) non-embryogenic line (CI04115), (E) embryogenic and non-regenerant line (CI04106), and (R) regenerant line (CI07060)},normal and abnormal embryo and 3 organ of plantlet : (…
	Tissue	Replicate	Cp of Genes
			HbelF1Aa	HbUBC4	HbUBC2b	HbYLS8	HbRH2b	HbRH8	HbUBC2a	HbalphaTUB	Hb40S	HbUbi	HbActin
	ENT-NE	1	21.62	28.02	23.7	25.51	21.66	23.62	23.18	26.94	27.97	31.99	19.99
	ENT-NE	2	22.87	27.54	21.34	23.63	21.94	24.66	22.72	27.07	28.19	32.29	22.43
	ENT-NE	3	23.93	27.11	21.96	22.21	22.45	24.84	24.86	27.77		33.25	23.42
	ENT-E	1	22.3	27.43	21.93	23.47	23.12	23.89	22.99	24.89	26.31	36.61	20.48
	ENT-E	2	22	27.21	19.48	22.1	20.97	23.54	22.96	25.55	27.44	32.67	20.57
	ENT-E	3	23.67	25.85	20.17	22.04	22.88	23.85	25.85	27.65	30.67	35.62	22.51
	ENT-R	1	22.24	25.33	21	22.04	22.04	25.08	24.2	27.7	25.35	30.55	22.8
	ENT-R	2	25.72	29.82	22.11	25.08	24.67	28.17	25.55	29.29	30.19	35.7	25.94
	ENT-R	3	23	25.79	21.89	22.58	22.46	25.44	25.53	28.56	29.47	34.07	23.85
	EXP-NE	1	21.46	28.89	22.68	21.96	21.46	23.01	23.41	25.16	29.19	31.75	21.05
	EXP-NE	2	23.59	27.86	20.57	23.31	21.79	24.1	24.67	26.25	30.27	34.2	21.52
	EXP-NE	3	22.79	28.27	21.11	21.85	21.98	24.47	24.89	27.1	29.67	33.54	22.11
	EXP-E	1	22.47	33.12	23.49	23.76	23.44	24.11	25.65	25.51	27.52	32.55	21.57
	EXP-E	2	24.56	30.76	19.22	23.55	21.77	25.08	25.03	25.66	28.27	34.16	21.65
	EXP-E	3	23.02	29.7	20.63	22.16	22.89	24.56	25.74	27.17	29.47	33.87	22.7
	EXP-R	1	23.91	31.59	24.1	22.77	23.79	25.34	24.43	27.99	27.55	31.89	23.72
	EXP-R	2	23.42	26.61	20.44	24.62	22.98	25.72	24.02	27.63	25.31	30.76	22.89
	EXP-R	3	25.67	26.62	21.51	23.46	25.01	25.71	26.48	29.06	31.11	32.45	26.17
	Nor-EM	1	26.32	35.15	27.56	25.86	23.95	27.52	26	27.54	29.45	33.99	24.88
	Nor-EM	2	23.72	28.84	21.1	25.93	22.56	26.81	24.86	27.33	28.92	33.51	23.76
	Nor-EM	3	24.81	27.56	21.61	23.67	24.43	25.71	26	28.66	30.7	34.35	23.98
	AB-EM	1	25.57	34.6	25.56	22.58	23.35	27.05	24.89	27.48	28.12	33.9	24.57
	AB-EM	2	23.03	26.57	20.17	23.3	21.45	23.95	21.59	24.18	26.61	30.51	21.58
	AB-EM	3	22.83	25.56	19.87	20.54	24.31	23.59	23.65	26.49	27.95	33.09	23.29
	L	1	23.31	25.36	20.69	22.75	22.13	24.93	24.98	25.54	30.25	33.56	22.09
	L	2	24.89	27.27	21.18	23.54	22.49	25.68	26.82	26.02	32.2	35.01	23.8
	L	3	23.89	25.24	21.17	22.97	22.19	25.49	26.32	25.93	32.42	35.62	23.68
	S	1	23.44	29.54	21.53	23.32	22.69	26.11	27.66	27.15	32.94	34.94	23.34
	S	2	24.22	30.64	21.74	23.72	22.06	24.6	27.19	26.73	30.22	35.29	23.47
	R	1	24.42	27.75	21.87	23.74	22.16	24.86	25.91	26.59	30.18	35.91	23.09
	R	2	24.23	25.98	21.32	22.12	22.3	24.77	24.65	26.48	29.61	32.7	22.51
	mean		23.64	28.31	21.7	23.23	22.69	25.04	24.93	26.87	29.12	33.56	22.88
	SD		1.22	2.62	1.73	1.24	1.01	1.21	1.4	1.23	1.92	1.61	1.47
	Pr > F		0.0516074	0.0925468	0.0797235	0.0533793	0.044513	0.0483227	0.0561572	0.045776	0.0659341	0.0479738	0.0642483
